# Supplementary material for: Alterations in Skeletal Muscle Insulin Signaling DNA Methylation: A Pilot Randomized Controlled Trial of Olanzapine in Healthy Volunteers
Source: Biomedicines. 2024 May 10;12(5):1057. doi: 10.3390/biomedicines12051057 (PMC11117943; doi:10.3390/biomedicines12051057)
Supplement: Supplementary file 1 [file biomedicines-12-01057-s001.zip]

Archive with 2 entries (2 files):
- IVGTT_paper_supp_info.pdf
- IVGTT_paper_supp_tables_R1.xlsx
